# Supplementary material for: Protein structure-informed bacteriophage genome annotation with Phold
Source: Nucleic Acids Res. 2026 Jan 6;54(1):gkaf1448. doi: 10.1093/nar/gkaf1448 (PMC12774648; doi:10.1093/nar/gkaf1448)
Supplement: gkaf1448_Supplemental_Files [file gkaf1448_supplemental_files.zip]

Archive with 3 entries (3 files):
- phold_Supplementary_Figures.docx
- phold_Supplementary_Notes.docx
- phold_Supplementary_Tables.xlsx
